# Supplementary material for: Network Analysis of Neurobehavioral Symptom Patterns in an International Sample of Spanish-Speakers with a History of COVID-19 and Controls
Source: Int J Environ Res Public Health. 2022 Dec 23;20(1):183. doi: 10.3390/ijerph20010183 (PMC9819652; doi:10.3390/ijerph20010183)
Supplement: Supplementary file 1 [file ijerph-20-00183-s001.zip]

Archive with 1 entries (1 files):
- ijerph-2043465-supplementary.pdf
